# Supplementary material for: Biological sex influences psychological aspects of the biopsychosocial model related to chronic pain intensity and interference among South Korean patients with chronic secondary musculoskeletal pain in rheumatic diseases
Source: Front Psychol. 2023 Apr 17;14:1063164. doi: 10.3389/fpsyg.2023.1063164 (PMC10150094; doi:10.3389/fpsyg.2023.1063164)
Supplement: Supplementary file 1 [file Table_1.xlsx]

## Sheet: Sheet3
Appendix 1. Correlations among the study variables
	1	2	3	4	5	6	7	8	9	10	11	12	13	14	15	16	17	18
Demographics
1. pain intensity	1	.117	.146*	-.195**	-.083	.043	-.075	.271**	-.058	.168*	-.010	.451**	.627**	.027	.034	.042	.033	.730**
2. Age		1	.308**	-.515**	-.069	.164*	-.298**	.159*	-.317**	.103	.294**	.046	.100	-.099	.204**	-.163*	.198**	.029
3. Gender			1	-.346**	-.151*	.171*	-.097	.000	-.337**	-.111	-.104	.179**	.089	-.385**	.024	-.108	.195**	.129
4. Education				1	.028	.035	.250**	-.297**	.236**	.003	-.105	-.139*	-.215**	.169*	-.192**	.100	-.241**	-.122
5. Religion					1	-.027	.080	-.033	.019	.032	-.081	.017	-.104	.056	-.052	.105	.022	-.034
6. Marital type						1	.131	-.301**	-.078	.061	.059	-.119	-.008	-.030	-.012	.013	.028	.045
7. Residency type							1	-.194**	.046	.002	-.092	-.139*	-.147*	.032	-.133*	.096	-.113	-.097
8. Economic status								1	-.005	.097	.085	.255**	.264**	-.012	.053	-.097	.075	.251**
9. Diseaes									1	.069	-.001	-.001	-.009	.059	-.164*	-.055	-.126	.040
10. Pain duration										1	.107	.027	.168*	.081	-.016	.013	.020	.045
11. Comorbidity											1	.012	.011	.035	.143*	-.078	.136*	-.076
12. PHQ_total(depressive symptoms)												1	.485**	-.114	.101	-.054	.133*	.546**
13. PCS_total(pain catastrophity)													1	-.058	.118	.018	.119	.602**
14. Pressure pain threshold														1	.060	.337**	-.079	-.015
15. Mechanical cutaneous sensation															1	.070	.151*	.105
16. Mechanical cutaneous pain threshold																1	-.193**	-.003
17. Temporal summation of pain mechanical cutaneous pain																	1	.066
18. Pain interference																		1
*p<0.05, **p<0.01
